# Supplementary material for: Mussel-Inspired Lego Approach for Controlling the Wettability of Surfaces with Colorless Coatings
Source: Biomimetics (Basel). 2022 Dec 21;8(1):3. doi: 10.3390/biomimetics8010003 (PMC9844497; doi:10.3390/biomimetics8010003)
Supplement: Supplementary file 1 [file biomimetics-08-00003-s001.zip]

Archive with 1 entries (1 files):
- biomimetics-2059709-supplementary.pdf
